# Supplementary material for: Evaluation of the Biolabo Turbidimetric Assay for Automated Determination of Haemoglobin A1c
Source: Diagnostics (Basel). 2025 Apr 10;15(8):969. doi: 10.3390/diagnostics15080969 (PMC12025445; doi:10.3390/diagnostics15080969)
Supplement: Supplementary file 1 [file diagnostics-15-00969-s001.zip]

Archive with 1 entries (1 files):
- diagnostics-3542928-supplementary.pdf
